# Supplementary material for: Effect of Omeprazole on Esophageal Microbiota in Dogs Detected Using a Minimally Invasive Sampling Method
Source: J Vet Intern Med. 2025 Feb 26;39(2):e70029. doi: 10.1111/jvim.70029 (PMC11864821; doi:10.1111/jvim.70029)
Supplement: Supplementary file 6 — Table S2. Table containing the shared sequences (at least 50%) between all dogs across all time points. [file JVIM-39-e70029-s001.xlsx]

## Sheet: Sheet1
ASV	taxonomy
seq4	Bacteria;Bacteroidetes;Flavobacteriia;Flavobacteriales;Flavobacteriaceae;Bergeyella;zoohelcum
seq8	Bacteria;Proteobacteria;Gammaproteobacteria;Pseudomonadales;Moraxellaceae;Moraxella;cuniculi
seq10	Bacteria;Bacteroidetes;Bacteroidia;Bacteroidales;Porphyromonadaceae;Porphyromonas;cangingivalis
seq12	Bacteria;Proteobacteria;Betaproteobacteria;Neisseriales;Neisseriaceae;Conchiformibius;steedae
seq16	Bacteria;Bacteroidetes;Bacteroidia;Bacteroidales;Porphyromonadaceae;Porphyromonas;canoris
seq19	Bacteria;Bacteroidetes;Flavobacteriia;Flavobacteriales;Flavobacteriaceae;Flavobacterium;sp16935
seq20	Bacteria;Proteobacteria;Gammaproteobacteria;Pasteurellales;Pasteurellaceae;NA;sp62273
seq24	Bacteria;Bacteroidetes;Bacteroidia;Bacteroidales;Porphyromonadaceae;Porphyromonas;cangingivalis
seq25	Bacteria;Proteobacteria;Gammaproteobacteria;Pasteurellales;Pasteurellaceae;Haemophilus;sp62189
seq30	Bacteria;Proteobacteria;Gammaproteobacteria;Pseudomonadales;Moraxellaceae;Moraxella;sp62638
seq34	Bacteria;Firmicutes;Bacilli;Lactobacillales;Aerococcaceae;Abiotrophia;sp28087
seq36	Bacteria;Proteobacteria;Betaproteobacteria;Neisseriales;Neisseriaceae;Neisseria;weaveri
seq37	Bacteria;Proteobacteria;Gammaproteobacteria;Pasteurellales;Pasteurellaceae;Pasteurella;dagmatis
seq39	Bacteria;Fusobacteria;Fusobacteriia;Fusobacteriales;Fusobacteriaceae;Fusobacterium;sp37445
seq40	Bacteria;Firmicutes;Bacilli;Lactobacillales;Streptococcaceae;Streptococcus;fryi
seq41	Bacteria;Proteobacteria;Epsilonproteobacteria;Campylobacterales;Campylobacteraceae;Campylobacter;rectus-showae
seq44	Bacteria;Proteobacteria;Betaproteobacteria;Neisseriales;Neisseriaceae;Neisseria;animaloris-zoodegmatis
seq46	Bacteria;Proteobacteria;Gammaproteobacteria;Pasteurellales;Pasteurellaceae;Bibersteinia;sp62095
seq47	Bacteria;Proteobacteria;Gammaproteobacteria;Pasteurellales;Pasteurellaceae;NA;sp62273
seq48	Bacteria;Proteobacteria;Gammaproteobacteria;Pasteurellales;Pasteurellaceae;Bibersteinia;sp62095
seq49	Bacteria;Bacteroidetes;Flavobacteriia;Flavobacteriales;Flavobacteriaceae;Bergeyella;sp16466
seq51	Bacteria;NA;NA;NA;NA;NA;sp19816
seq53	Bacteria;Proteobacteria;Gammaproteobacteria;Pasteurellales;Pasteurellaceae;Haemophilus;sp62189
seq57	Bacteria;Proteobacteria;Betaproteobacteria;Neisseriales;Neisseriaceae;Conchiformibius;steedae
seq58	Bacteria;Proteobacteria;Gammaproteobacteria;Pasteurellales;Pasteurellaceae;Bibersteinia;sp62096
seq59	Bacteria;Proteobacteria;Betaproteobacteria;Burkholderiales;Burkholderiaceae;Lautropia;mirabilis
seq60	Bacteria;Bacteroidetes;Bacteroidia;Bacteroidales;Bacteroidaceae;Bacteroides;sp12145
seq61	Bacteria;Bacteroidetes;Bacteroidia;Bacteroidales;Porphyromonadaceae;Porphyromonas;sp13368
seq63	Bacteria;Bacteroidetes;Bacteroidia;Bacteroidales;Porphyromonadaceae;Porphyromonas;gingivicanis
seq68	Bacteria;Proteobacteria;Gammaproteobacteria;Xanthomonadales;Xanthomonadaceae;NA;sp65479
seq70	Bacteria;Proteobacteria;Betaproteobacteria;Neisseriales;Neisseriaceae;Conchiformibius;sp49784
seq74	Bacteria;Proteobacteria;Gammaproteobacteria;Pseudomonadales;Moraxellaceae;Moraxella;cuniculi
seq76	Bacteria;Bacteroidetes;Flavobacteriia;Flavobacteriales;Flavobacteriaceae;Capnocytophaga;cynodegmi
seq79	Bacteria;Bacteroidetes;Bacteroidia;Bacteroidales;Porphyromonadaceae;Porphyromonas;gulae
seq80	Bacteria;Actinobacteria;Actinobacteria;Micrococcales;Microbacteriaceae;Leucobacter;sp6734
seq81	Bacteria;Proteobacteria;Betaproteobacteria;Neisseriales;Neisseriaceae;Neisseria;shayeganii
seq83	Bacteria;Bacteroidetes;Flavobacteriia;Flavobacteriales;Flavobacteriaceae;Bergeyella;zoohelcum
seq85	Bacteria;Bacteroidetes;Bacteroidia;Bacteroidales;Porphyromonadaceae;Porphyromonas;gingivicanis
seq86	Bacteria;Proteobacteria;Epsilonproteobacteria;Campylobacterales;Helicobacteraceae;Wolinella;succinogenes
seq89	Bacteria;Firmicutes;Clostridia;Clostridiales;Family XII;Fusibacter;sp31441
seq92	Bacteria;Bacteroidetes;Flavobacteriia;Flavobacteriales;Flavobacteriaceae;Capnocytophaga;canimorsus
seq93	Bacteria;Firmicutes;Bacilli;Bacillales;Family XI;Gemella;palaticanis
seq95	Bacteria;Proteobacteria;Betaproteobacteria;Neisseriales;Neisseriaceae;Aquaspirillum;sp49756
seq96	Bacteria;Firmicutes;Clostridia;Clostridiales;Defluviitaleaceae;NA;sp31140
seq98	Bacteria;Bacteroidetes;Bacteroidia;Bacteroidales;Prevotellaceae;Alloprevotella;sp13490
seq100	Bacteria;Proteobacteria;Gammaproteobacteria;Pseudomonadales;Moraxellaceae;Moraxella;sp62638
seq101	Bacteria;Proteobacteria;Betaproteobacteria;Neisseriales;Neisseriaceae;Conchiformibius;sp49784
seq103	Bacteria;Firmicutes;Clostridia;Clostridiales;Defluviitaleaceae;NA;sp31140
seq104	Bacteria;Actinobacteria;Nitriliruptoria;Euzebyales;Euzebyaceae;Euzebya;sp10631
seq106	Bacteria;Fusobacteria;Fusobacteriia;Fusobacteriales;Leptotrichiaceae;Leptotrichia;sp37515
seq111	Bacteria;Firmicutes;Clostridia;Clostridiales;Peptostreptococcaceae;Proteocatella;sp34373
seq112	Bacteria;Proteobacteria;Betaproteobacteria;Neisseriales;Neisseriaceae;Conchiformibius;steedae
seq113	Bacteria;Proteobacteria;Gammaproteobacteria;Pseudomonadales;Moraxellaceae;Moraxella;sp62638
seq114	Bacteria;Firmicutes;Bacilli;Lactobacillales;Streptococcaceae;Streptococcus;fryi
seq115	Bacteria;Bacteroidetes;Bacteroidia;Bacteroidales;Porphyromonadaceae;Porphyromonas;gulae
seq117	Bacteria;Proteobacteria;Betaproteobacteria;Burkholderiales;Comamonadaceae;Comamonas;sp48930
seq119	Bacteria;Proteobacteria;Betaproteobacteria;Neisseriales;Neisseriaceae;Neisseria;zoodegmatis
seq124	Bacteria;Bacteroidetes;Bacteroidia;Bacteroidales;Porphyromonadaceae;Porphyromonas;sp13363
seq126	Bacteria;Gracilibacteria;NA;NA;NA;Gracilibacteria;bacterium
seq128	Bacteria;Chlorobi;Chlorobia;Chlorobiales;NA;NA;sp20053
seq129	Bacteria;Tenericutes;Mollicutes;Mycoplasmatales;Mycoplasmataceae;Mycoplasma;falconis-neophronis
seq130	Bacteria;Firmicutes;Clostridia;Clostridiales;Lachnospiraceae;Catonella;sp32120
seq132	Bacteria;Proteobacteria;Gammaproteobacteria;Pasteurellales;Pasteurellaceae;Haemophilus;sp62189
seq133	Bacteria;Bacteroidetes;Bacteroidia;Bacteroidales;Prevotellaceae;Alloprevotella;sp13490
seq135	Bacteria;Bacteroidetes;Bacteroidia;Bacteroidales;Porphyromonadaceae;Porphyromonas;sp13368
seq137	Bacteria;Actinobacteria;Actinobacteria;Actinomycetales;Actinomycetaceae;Actinomyces;hordeovulneris
seq138	Bacteria;Firmicutes;Bacilli;Lactobacillales;NA;NA;NA
seq140	Bacteria;Proteobacteria;Gammaproteobacteria;Pasteurellales;Pasteurellaceae;NA;sp62273
seq141	Bacteria;Gracilibacteria;NA;NA;NA;NA;sp38230
seq144	Bacteria;NA;NA;NA;NA;NA;sp19816
seq145	Bacteria;Proteobacteria;Betaproteobacteria;Burkholderiales;Comamonadaceae;Lampropedia;sp49018
seq146	Bacteria;Firmicutes;Clostridia;Clostridiales;Peptostreptococcaceae;Peptostreptococcus;canis
seq149	Bacteria;Proteobacteria;Betaproteobacteria;Burkholderiales;Comamonadaceae;Lampropedia;hyalina
seq151	Bacteria;NA;NA;NA;NA;NA;sp19834
seq152	Bacteria;Firmicutes;Clostridia;Clostridiales;Peptostreptococcaceae;Filifactor;villosus
seq153	Bacteria;Firmicutes;Clostridia;Clostridiales;Christensenellaceae;NA;sp30313
seq154	Bacteria;Proteobacteria;Gammaproteobacteria;Pasteurellales;Pasteurellaceae;NA;sp62273
seq156	Bacteria;Firmicutes;Bacilli;Lactobacillales;Streptococcaceae;Streptococcus;fryi
seq157	Bacteria;Proteobacteria;Epsilonproteobacteria;Campylobacterales;Campylobacteraceae;Arcobacter;thereius
seq159	Bacteria;Proteobacteria;Betaproteobacteria;Neisseriales;Neisseriaceae;Conchiformibius;steedae
seq160	Bacteria;Actinobacteria;Actinobacteria;Actinomycetales;Actinomycetaceae;Actinomyces;canis
seq164	Bacteria;Firmicutes;Clostridia;Clostridiales;Family XI;Helcococcus;sp31258
seq167	Bacteria;Bacteroidetes;Flavobacteriia;Flavobacteriales;Flavobacteriaceae;Capnocytophaga;canimorsus
seq168	Bacteria;Saccharibacteria;NA;NA;NA;*Saccharimonas;sp65955
seq169	Bacteria;Firmicutes;Bacilli;Lactobacillales;Streptococcaceae;Streptococcus;minor
seq170	Bacteria;Proteobacteria;Gammaproteobacteria;Pseudomonadales;Moraxellaceae;Moraxella;cuniculi
seq174	Bacteria;Bacteroidetes;Bacteroidia;Bacteroidales;Porphyromonadaceae;Porphyromonas;sp13365
seq176	Bacteria;Firmicutes;Clostridia;Clostridiales;Peptostreptococcaceae;NA;sp34402
seq181	Bacteria;Firmicutes;Clostridia;Clostridiales;Ruminococcaceae;Fastidiosipila;sp34598
seq182	Bacteria;Bacteroidetes;Bacteroidia;Bacteroidales;Porphyromonadaceae;Porphyromonas;sp13363
seq184	Bacteria;Proteobacteria;Gammaproteobacteria;Cardiobacteriales;Cardiobacteriaceae;Cardiobacterium;sp57124
seq185	Bacteria;Bacteroidetes;Bacteroidia;Bacteroidales;Porphyromonadaceae;Porphyromonas;sp13363
seq186	Bacteria;Proteobacteria;Gammaproteobacteria;Pasteurellales;Pasteurellaceae;Haemophilus;sp62189
seq188	Bacteria;Gracilibacteria;NA;NA;NA;NA;sp38143
seq189	Bacteria;Actinobacteria;Actinobacteria;Actinomycetales;Actinomycetaceae;Actinomyces;slackii
seq190	Bacteria;Proteobacteria;Gammaproteobacteria;Pasteurellales;Pasteurellaceae;Pasteurella;dagmatis
seq191	Bacteria;Proteobacteria;Gammaproteobacteria;Pasteurellales;Pasteurellaceae;NA;sp62273
seq193	Bacteria;Bacteroidetes;Flavobacteriia;Flavobacteriales;Flavobacteriaceae;Flavobacterium;sp16983
seq197	Bacteria;Proteobacteria;Betaproteobacteria;Burkholderiales;Comamonadaceae;Lampropedia;hyalina
seq199	Bacteria;Saccharibacteria;NA;NA;NA;NA;sp65941
seq200	Bacteria;Firmicutes;Clostridia;Clostridiales;Peptostreptococcaceae;NA;sp34397
seq201	Bacteria;Proteobacteria;Gammaproteobacteria;Pseudomonadales;Moraxellaceae;Moraxella;caprae-equi
seq203	Bacteria;Proteobacteria;Betaproteobacteria;Neisseriales;Neisseriaceae;Conchiformibius;sp49784
seq204	Bacteria;Bacteroidetes;Bacteroidia;Bacteroidales;Prevotellaceae;Alloprevotella;sp13490
seq207	unassigned
seq208	Bacteria;Proteobacteria;Gammaproteobacteria;Pasteurellales;Pasteurellaceae;Aggregatibacter-Haemophilus;sp62087-sp62189
seq209	unassigned
seq211	Bacteria;Fusobacteria;Fusobacteriia;Fusobacteriales;Fusobacteriaceae;Fusobacterium;sp37444
seq212	Bacteria;Spirochaetae;Spirochaetes;Spirochaetales;Spirochaetaceae;Treponema;sp66801
seq214	Bacteria;Firmicutes;Clostridia;Clostridiales;Peptostreptococcaceae;Peptoclostridium;sp34345
seq216	Bacteria;Tenericutes;Mollicutes;Mycoplasmatales;Mycoplasmataceae;Mycoplasma;edwardii
seq217	Bacteria;Proteobacteria;Betaproteobacteria;Neisseriales;Neisseriaceae;Conchiformibius;sp49784
seq220	Bacteria;Proteobacteria;Gammaproteobacteria;Pasteurellales;Pasteurellaceae;NA;sp62273
seq224	Bacteria;Firmicutes;Clostridia;Clostridiales;Peptococcaceae;Peptococcus;sp34120
seq225	Bacteria;Proteobacteria;Betaproteobacteria;Neisseriales;Neisseriaceae;Conchiformibius;steedae
seq226	Bacteria;Bacteroidetes;Bacteroidia;Bacteroidales;Porphyromonadaceae;Tannerella;forsythia
seq228	Bacteria;Actinobacteria;Actinobacteria;Actinomycetales;Actinomycetaceae;Actinomyces;coleocanis
seq229	Bacteria;Tenericutes;Mollicutes;Mycoplasmatales;Mycoplasmataceae;Mycoplasma;canis
seq230	Bacteria;Tenericutes;Mollicutes;Acholeplasmatales;Acholeplasmataceae;Acholeplasma;morum
seq232	Bacteria;Proteobacteria;Betaproteobacteria;Neisseriales;Neisseriaceae;Conchiformibius;sp49784
seq236	Bacteria;Proteobacteria;Betaproteobacteria;Neisseriales;Neisseriaceae;Conchiformibius;steedae
seq237	Bacteria;Proteobacteria;Gammaproteobacteria;Pasteurellales;Pasteurellaceae;NA;sp62273
seq239	Bacteria;Proteobacteria;Deltaproteobacteria;Desulfovibrionales;Desulfovibrionaceae;Desulfovibrio;sp52597
seq241	Bacteria;Firmicutes;Clostridia;Clostridiales;Family XII;Fusibacter;sp31462
seq245	Bacteria;Synergistetes;Synergistia;Synergistales;Synergistaceae;Fretibacterium;sp67106
seq246	Bacteria;Firmicutes;Bacilli;Lactobacillales;Aerococcaceae;NA;sp28129
seq248	Bacteria;Gracilibacteria;NA;NA;NA;Gracilibacteria;bacterium
seq252	Bacteria;Bacteroidetes;Bacteroidia;Bacteroidales;Porphyromonadaceae;Porphyromonas;sp13365-sp13368
seq253	Bacteria;Bacteroidetes;Flavobacteriia;Flavobacteriales;Flavobacteriaceae;Capnocytophaga;canimorsus
seq255	Bacteria;Spirochaetae;Spirochaetes;Spirochaetales;Spirochaetaceae;Treponema;denticola
seq256	Bacteria;Bacteroidetes;Bacteroidia;Bacteroidales;Prevotellaceae;Alloprevotella;sp13489
seq257	Bacteria;Actinobacteria;Actinobacteria;Propionibacteriales;Propionibacteriaceae;Propioniciclava;sp7799
seq259	Bacteria;Bacteroidetes;Flavobacteriia;Flavobacteriales;Flavobacteriaceae;Bergeyella;sp16466
seq260	Bacteria;Actinobacteria;Nitriliruptoria;Euzebyales;Euzebyaceae;Euzebya;sp10631
seq262	unassigned
seq264	Bacteria;Firmicutes;Clostridia;Clostridiales;Family XII;Fusibacter;sp31454
seq266	Bacteria;Tenericutes;Mollicutes;Mycoplasmatales;Mycoplasmataceae;Ureaplasma;parvum-urealyticum
seq267	Bacteria;Firmicutes;Clostridia;Clostridiales;Family XI;Parvimonas;sp31283
seq268	Bacteria;Actinobacteria;Actinobacteria;Actinomycetales;Actinomycetaceae;Actinomyces;canis
seq270	Bacteria;Actinobacteria;Actinobacteria;Actinomycetales;Actinomycetaceae;Actinomyces;canis
seq271	Bacteria;Firmicutes;Clostridia;Clostridiales;Peptostreptococcaceae;NA;sp34397
seq274	Bacteria;Firmicutes;Clostridia;Clostridiales;Peptostreptococcaceae;NA;sp34402
seq278	Bacteria;Synergistetes;Synergistia;Synergistales;Synergistaceae;Fretibacterium;feline
seq279	Bacteria;Proteobacteria;Gammaproteobacteria;Cardiobacteriales;Cardiobacteriaceae;Cardiobacterium;sp57124
seq281	Bacteria;Actinobacteria;Actinobacteria;Actinomycetales;Actinomycetaceae;Actinomyces;coleocanis
seq283	Bacteria;Firmicutes;Erysipelotrichia;Erysipelotrichales;Erysipelotrichaceae;NA;sp36764
seq285	Bacteria;Bacteroidetes;Bacteroidia;Bacteroidales;Prevotellaceae;Alloprevotella;sp13488
seq287	Bacteria;Firmicutes;Clostridia;Clostridiales;Lachnospiraceae;Roseburia;sp33201
seq290	Bacteria;Proteobacteria;Gammaproteobacteria;Pasteurellales;Pasteurellaceae;Haemophilus;sp62184
seq291	Bacteria;Firmicutes;Clostridia;Clostridiales;Peptostreptococcaceae;NA;sp34397
seq292	Bacteria;Bacteroidetes;Bacteroidia;Bacteroidales;Porphyromonadaceae;Porphyromonas;sp13365
seq295	Bacteria;Gracilibacteria;NA;NA;NA;Gracilibacteria;bacterium
seq299	Bacteria;Proteobacteria;Gammaproteobacteria;Xanthomonadales;Xanthomonadaceae;NA;sp65479
seq303	Bacteria;Spirochaetae;Spirochaetes;Spirochaetales;Spirochaetaceae;Treponema;sp66795
seq304	Bacteria;Firmicutes;Clostridia;Clostridiales;Lachnospiraceae;Catonella;sp32118-sp32120
seq305	Bacteria;Proteobacteria;Gammaproteobacteria;Cardiobacteriales;Cardiobacteriaceae;Cardiobacterium;sp57124
seq307	Bacteria;NA;NA;NA;NA;NA;sp19816
seq308	Bacteria;Fusobacteria;Fusobacteriia;Fusobacteriales;Leptotrichiaceae;Streptobacillus;moniliformis
seq309	Bacteria;Chlorobi;Chlorobia;Chlorobiales;NA;NA;sp20053
seq314	unassigned
seq315	Bacteria;Firmicutes;Clostridia;Clostridiales;Lachnospiraceae;Catonella;sp32118
seq316	Bacteria;Bacteroidetes;Bacteroidia;Bacteroidales;Prevotellaceae;Alloprevotella;sp13490
seq317	Bacteria;Proteobacteria;Betaproteobacteria;Burkholderiales;Comamonadaceae;Comamonas;sp48916
seq320	Bacteria;Actinobacteria;Actinobacteria;Actinomycetales;Actinomycetaceae;Actinomyces;canis
seq325	Bacteria;Saccharibacteria;NA;NA;NA;NA;*Saccharibacteria
seq331	Bacteria;Bacteroidetes;Bacteroidia;Bacteroidales;Porphyromonadaceae;Porphyromonas;sp13364
seq332	unassigned
seq333	Bacteria;Bacteroidetes;Flavobacteriia;Flavobacteriales;Flavobacteriaceae;Capnocytophaga;cynodegmi
seq335	Bacteria;Saccharibacteria;NA;NA;NA;*Saccharimonas;sp65955
seq337	Bacteria;Bacteroidetes;Bacteroidia;Bacteroidales;Prevotellaceae;Alloprevotella;sp13484
seq338	Bacteria;Proteobacteria;Betaproteobacteria;Neisseriales;Neisseriaceae;Conchiformibius;sp49784
seq339	Bacteria;Proteobacteria;Gammaproteobacteria;Pseudomonadales;Moraxellaceae;Moraxella;caprae-equi
seq340	Bacteria;Spirochaetae;Spirochaetes;Spirochaetales;Spirochaetaceae;Treponema;denticola
seq342	Bacteria;Proteobacteria;Gammaproteobacteria;Pseudomonadales;Moraxellaceae;Moraxella;caprae-equi
seq343	Bacteria;Bacteroidetes;Bacteroidia;Bacteroidales;Porphyromonadaceae;Porphyromonas;crevioricanis
seq345	Bacteria;Bacteroidetes;Bacteroidia;Bacteroidales;Prevotellaceae;Alloprevotella;sp13484
seq348	Bacteria;Firmicutes;Bacilli;Lactobacillales;Aerococcaceae;Abiotrophia;sp28087
seq350	Bacteria;Firmicutes;Clostridia;Clostridiales;Peptostreptococcaceae;Proteocatella;sp34373
seq351	Bacteria;Fusobacteria;Fusobacteriia;Fusobacteriales;Leptotrichiaceae;Streptobacillus;moniliformis
seq352	Bacteria;Proteobacteria;Deltaproteobacteria;Desulfovibrionales;Desulfovibrionaceae;Desulfovibrio;sp52597
seq353	Bacteria;Firmicutes;Clostridia;Clostridiales;Lachnospiraceae;Johnsonella;sp32284
seq355	Bacteria;Bacteroidetes;Flavobacteriia;Flavobacteriales;Flavobacteriaceae;Bergeyella;sp16470
seq359	Bacteria;Bacteroidetes;Bacteroidia;Bacteroidales;Porphyromonadaceae;Porphyromonas;sp13365
seq361	Bacteria;NA;NA;NA;NA;NA;sp19816
seq365	Bacteria;Spirochaetae;Spirochaetes;Spirochaetales;Spirochaetaceae;Treponema;denticola
seq368	Bacteria;Firmicutes;Clostridia;Clostridiales;Family XII;Fusibacter;sp31447
seq369	Bacteria;Bacteroidetes;Bacteroidia;Bacteroidales;Porphyromonadaceae;Porphyromonas;sp13365
seq372	Bacteria;Proteobacteria;Gammaproteobacteria;Pasteurellales;Pasteurellaceae;Haemophilus;sp62189
seq374	Bacteria;Firmicutes;Clostridia;Clostridiales;Ruminococcaceae;NA;sp35348
seq375	Bacteria;Bacteroidetes;Flavobacteriia;Flavobacteriales;Flavobacteriaceae;Capnocytophaga;cynodegmi
seq376	Bacteria;Gracilibacteria;NA;NA;NA;NA;sp38170
seq379	Bacteria;Actinobacteria;Actinobacteria;Actinomycetales;Actinomycetaceae;Actinomyces;canis
seq382	Bacteria;Bacteroidetes;Flavobacteriia;Flavobacteriales;Flavobacteriaceae;Capnocytophaga;canimorsus
seq384	Bacteria;Firmicutes;Bacilli;Lactobacillales;Streptococcaceae;Streptococcus;fryi
seq389	Bacteria;Actinobacteria;Actinobacteria;Corynebacteriales;Corynebacteriaceae;Corynebacterium;freiburgense
seq391	Bacteria;Actinobacteria;Actinobacteria;Corynebacteriales;Corynebacteriaceae;Corynebacterium;mustelae
seq393	Bacteria;Saccharibacteria;NA;NA;NA;*Saccharimonas;sp65943
seq395	Bacteria;Gracilibacteria;NA;NA;NA;Gracilibacteria;bacterium
seq401	Bacteria;Bacteroidetes;Bacteroidia;Bacteroidales;Rikenellaceae;NA;sp14717
seq405	Bacteria;Actinobacteria;Actinobacteria;Corynebacteriales;Corynebacteriaceae;Corynebacterium;freiburgense
seq408	Bacteria;Proteobacteria;Betaproteobacteria;Neisseriales;Neisseriaceae;Neisseria;animaloris
seq409	Bacteria;Spirochaetae;Spirochaetes;Spirochaetales;Spirochaetaceae;Treponema;sp66801
seq411	Bacteria;Firmicutes;Clostridia;Clostridiales;Family XII;Fusibacter;sp31467
seq412	Bacteria;Firmicutes;Bacilli;Lactobacillales;Streptococcaceae;Streptococcus;suis
seq418	Bacteria;Firmicutes;Clostridia;Clostridiales;Defluviitaleaceae;NA;sp31140
seq423	Bacteria;Proteobacteria;Betaproteobacteria;Neisseriales;Neisseriaceae;Neisseria;shayeganii
seq424	Bacteria;Bacteroidetes;Bacteroidia;Bacteroidales;Porphyromonadaceae;Porphyromonas;sp13363
seq430	Bacteria;Gracilibacteria;NA;NA;NA;NA;sp38143
seq432	Bacteria;Firmicutes;Clostridia;Clostridiales;Peptostreptococcaceae;Proteocatella;sp34373
seq437	Bacteria;Actinobacteria;Actinobacteria;Propionibacteriales;Propionibacteriaceae;NA;sp7833
seq445	Bacteria;Firmicutes;Clostridia;Clostridiales;Family XIII;NA;sp31701
seq446	Bacteria;Firmicutes;Clostridia;Clostridiales;Lachnospiraceae;Catonella;sp32120
seq455	Bacteria;Proteobacteria;Deltaproteobacteria;Desulfovibrionales;Desulfohalobiaceae;NA;sp52441
seq456	Bacteria;Fusobacteria;Fusobacteriia;Fusobacteriales;Leptotrichiaceae;NA;sp37541
seq459	Bacteria;Proteobacteria;Gammaproteobacteria;Xanthomonadales;Xanthomonadaceae;Luteimonas;sp65067
seq460	Bacteria;Firmicutes;Clostridia;Clostridiales;Family XI;Ezakiella;sp31233
seq461	Bacteria;Proteobacteria;Gammaproteobacteria;Cardiobacteriales;Cardiobacteriaceae;Cardiobacterium;sp57124
seq467	Bacteria;Proteobacteria;Deltaproteobacteria;Desulfovibrionales;Desulfomicrobiaceae;Desulfomicrobium;orale
seq470	Bacteria;Bacteroidetes;Bacteroidia;Bacteroidales;Porphyromonadaceae;Paludibacter;sp13190
seq474	Bacteria;Actinobacteria;Actinobacteria;Actinomycetales;Actinomycetaceae;Actinomyces;oris
seq478	Bacteria;Proteobacteria;Betaproteobacteria;Neisseriales;Neisseriaceae;Conchiformibius;steedae
seq482	Bacteria;Firmicutes;Clostridia;Clostridiales;Family XIII;NA;sp31701
seq493	Bacteria;Actinobacteria;Actinobacteria;Actinomycetales;Actinomycetaceae;Actinomyces;canis
seq494	Bacteria;Proteobacteria;Betaproteobacteria;Burkholderiales;Burkholderiaceae;Lautropia;mirabilis
seq497	Bacteria;Saccharibacteria;NA;NA;NA;NA;sp65941
seq498	Bacteria;Bacteroidetes;Bacteroidia;Bacteroidales;Porphyromonadaceae;Microbacter;sp13164
seq500	Bacteria;Gracilibacteria;NA;NA;NA;NA;sp38143
seq501	Bacteria;Firmicutes;Clostridia;Clostridiales;Lachnospiraceae;Johnsonella;sp32285-sp32831-sp33519
seq508	Bacteria;Proteobacteria;Gammaproteobacteria;Pasteurellales;Pasteurellaceae;Pasteurella;dagmatis
seq510	Bacteria;Bacteroidetes;Bacteroidia;Bacteroidales;Porphyromonadaceae;Porphyromonas;macacae
seq512	Bacteria;Firmicutes;Clostridia;Clostridiales;Ruminococcaceae;Ruminiclostridium;sp34943
seq514	Bacteria;Gracilibacteria;NA;NA;NA;NA;sp38143
seq518	Bacteria;Spirochaetae;Spirochaetes;Spirochaetales;Spirochaetaceae;Treponema;sp66797
seq521	Bacteria;Fusobacteria;Fusobacteriia;Fusobacteriales;Leptotrichiaceae;NA;sp37541
seq523	Bacteria;Proteobacteria;Gammaproteobacteria;Xanthomonadales;Xanthomonadaceae;Arenimonas;sp64995
seq530	Bacteria;Firmicutes;Clostridia;Clostridiales;Lachnospiraceae;Catonella;sp32118
seq531	Bacteria;Firmicutes;Clostridia;Clostridiales;Family XII;Fusibacter;sp31441
seq532	Bacteria;Proteobacteria;Deltaproteobacteria;Desulfovibrionales;Desulfomicrobiaceae;Desulfomicrobium;orale
seq533	Bacteria;Bacteroidetes;Flavobacteriia;Flavobacteriales;Flavobacteriaceae;Capnocytophaga;sp16516
seq538	Bacteria;Bacteroidetes;Bacteroidia;Bacteroidales;NA;NA;sp13034
seq542	Bacteria;Firmicutes;Clostridia;Clostridiales;Family XII;Fusibacter;sp31467
seq546	Bacteria;Spirochaetae;Spirochaetes;Spirochaetales;Spirochaetaceae;Treponema;sp66799
seq555	Bacteria;Bacteroidetes;Bacteroidia;Bacteroidales;Rikenellaceae;NA;sp14717
seq558	unassigned
seq560	Bacteria;NA;NA;NA;NA;NA;sp19817
seq561	Bacteria;Saccharibacteria;NA;NA;NA;*Saccharimonas;sp65943
seq563	Bacteria;Actinobacteria;Actinobacteria;Micrococcales;Microbacteriaceae;Pseudoclavibacter;sp6913
seq564	Bacteria;Fusobacteria;Fusobacteriia;Fusobacteriales;Fusobacteriaceae;Fusobacterium;canifelinum-nucleatum
seq567	Bacteria;Firmicutes;Erysipelotrichia;Erysipelotrichales;Erysipelotrichaceae;NA;sp36778
seq573	Bacteria;Proteobacteria;Gammaproteobacteria;Pasteurellales;Pasteurellaceae;NA;sp62273
seq575	Bacteria;Bacteroidetes;Flavobacteriia;Flavobacteriales;Flavobacteriaceae;Capnocytophaga;sp16512
seq577	Bacteria;Firmicutes;Clostridia;Clostridiales;Family XIII;NA;sp31686
seq579	Bacteria;Actinobacteria;Actinobacteria;Micrococcales;Microbacteriaceae;Leucobacter;sp6734
seq582	Bacteria;Bacteroidetes;Bacteroidia;Bacteroidales;Porphyromonadaceae;Porphyromonas;sp13367
seq592	Bacteria;Saccharibacteria;NA;NA;NA;*Saccharimonas;sp65946
seq595	Bacteria;Firmicutes;Clostridia;Clostridiales;Family XII;Fusibacter;sp31466
seq596	Bacteria;Firmicutes;Clostridia;Clostridiales;Family XII;Fusibacter;sp31454
seq599	Bacteria;Fusobacteria;Fusobacteriia;Fusobacteriales;Fusobacteriaceae;Fusobacterium;nucleatum-simiae
seq601	Bacteria;Proteobacteria;Betaproteobacteria;Burkholderiales;Comamonadaceae;Comamonas;sp48916
seq609	Bacteria;Proteobacteria;Alphaproteobacteria;Rhodospirillales;Rhodospirillaceae;NA;sp46470
seq611	unassigned
seq630	Bacteria;Fusobacteria;Fusobacteriia;Fusobacteriales;Leptotrichiaceae;Streptobacillus;moniliformis
seq631	Bacteria;Firmicutes;Negativicutes;Selenomonadales;Veillonellaceae;NA;sp37039
seq632	Bacteria;Actinobacteria;Actinobacteria;Actinomycetales;Actinomycetaceae;Actinomyces;bowdenii
seq645	Bacteria;Actinobacteria;Actinobacteria;Corynebacteriales;Corynebacteriaceae;Corynebacterium;mustelae
seq656	Bacteria;Firmicutes;Bacilli;Lactobacillales;Streptococcaceae;Streptococcus;parasuis-sp30071
seq668	Bacteria;Saccharibacteria;NA;NA;NA;*Saccharimonas;sp65963-sp65968
seq670	Bacteria;Spirochaetae;Spirochaetes;Spirochaetales;Spirochaetaceae;Treponema;sp66801
seq679	Bacteria;Firmicutes;Clostridia;Clostridiales;Peptococcaceae;Peptococcus;sp34115
seq687	Bacteria;Chloroflexi;Anaerolineae;Anaerolineales;Anaerolineaceae;NA;sp20572
seq699	Bacteria;Firmicutes;Clostridia;Clostridiales;Lachnospiraceae;Roseburia;sp33201
seq713	Bacteria;NA;NA;NA;NA;NA;sp19816
seq721	Bacteria;Proteobacteria;Gammaproteobacteria;Cardiobacteriales;Cardiobacteriaceae;Cardiobacterium;sp57124
seq723	Bacteria;Spirochaetae;Spirochaetes;Spirochaetales;Spirochaetaceae;Treponema;sp66799
seq734	Bacteria;Proteobacteria;Gammaproteobacteria;Cardiobacteriales;Cardiobacteriaceae;Cardiobacterium;sp57124
seq737	Bacteria;Proteobacteria;Epsilonproteobacteria;Campylobacterales;Helicobacteraceae;Wolinella;sp55929
seq745	Bacteria;Firmicutes;Clostridia;Clostridiales;Lachnospiraceae;Roseburia;sp33201
seq761	Bacteria;Spirochaetae;Spirochaetes;Spirochaetales;Spirochaetaceae;Spirochaeta;sp66555
seq765	Bacteria;Spirochaetae;Spirochaetes;Spirochaetales;Spirochaetaceae;Spirochaeta;sp66555
seq766	Bacteria;Spirochaetae;Spirochaetes;Spirochaetales;Spirochaetaceae;Treponema;sp66796
seq788	Bacteria;Actinobacteria;Actinobacteria;Actinomycetales;Actinomycetaceae;Actinomyces;hordeovulneris
seq792	Bacteria;Bacteroidetes;Bacteroidia;Bacteroidales;Porphyromonadaceae;Paludibacter;sp13190
seq796	Bacteria;Proteobacteria;Betaproteobacteria;Burkholderiales;Comamonadaceae;Lampropedia;sp49018
seq812	Bacteria;Proteobacteria;Betaproteobacteria;Burkholderiales;Comamonadaceae;Brachymonas;sp48857
seq818	Bacteria;Proteobacteria;Gammaproteobacteria;Pseudomonadales;Moraxellaceae;Moraxella;catarrhalis-nonliquefaciens
seq837	Bacteria;Saccharibacteria;NA;NA;NA;*Saccharimonas;sp65948
seq842	Bacteria;Fusobacteria;Fusobacteriia;Fusobacteriales;Leptotrichiaceae;Leptotrichia;sp37510
seq850	unassigned
seq871	Bacteria;Firmicutes;Clostridia;Clostridiales;Lachnospiraceae;Catonella;sp32121
seq885	Bacteria;Bacteroidetes;Bacteroidia;Bacteroidales;Porphyromonadaceae;Petrimonas;sp13305
seq886	Bacteria;Proteobacteria;Gammaproteobacteria;Cardiobacteriales;Cardiobacteriaceae;Cardiobacterium;sp57123-sp57124
seq908	Bacteria;Proteobacteria;Betaproteobacteria;Burkholderiales;Comamonadaceae;Comamonas;sp48916
seq915	Bacteria;Spirochaetae;Spirochaetes;Spirochaetales;Spirochaetaceae;NA;sp67037
seq922	Bacteria;Proteobacteria;Betaproteobacteria;Neisseriales;Neisseriaceae;Neisseria;sp49941
seq923	Bacteria;Saccharibacteria;NA;NA;NA;NA;sp66045
seq933	Bacteria;Actinobacteria;Actinobacteria;Actinomycetales;Actinomycetaceae;Actinomyces;coleocanis
seq939	Bacteria;Proteobacteria;Deltaproteobacteria;Desulfuromonadales;NA;NA;sp53019
seq944	Bacteria;Firmicutes;Clostridia;Clostridiales;Christensenellaceae;NA;sp30201
seq947	Bacteria;Firmicutes;Bacilli;Lactobacillales;Carnobacteriaceae;NA;sp28234
seq950	unassigned
seq971	Bacteria;Tenericutes;Mollicutes;Mycoplasmatales;Mycoplasmataceae;Mycoplasma;maculosum
seq979	Bacteria;Actinobacteria;Actinobacteria;Propionibacteriales;Propionibacteriaceae;NA;sp7833
seq986	Bacteria;Proteobacteria;Betaproteobacteria;Burkholderiales;Comamonadaceae;Brachymonas;sp48857
seq997	unassigned
seq1014	Bacteria;Firmicutes;Clostridia;Clostridiales;Family XI;Parvimonas;sp31278
seq1036	Bacteria;Proteobacteria;Betaproteobacteria;Burkholderiales;Comamonadaceae;Brachymonas;sp48857
seq1102	Bacteria;Spirochaetae;Spirochaetes;Spirochaetales;Spirochaetaceae;NA;sp66672
seq1109	Bacteria;Spirochaetae;Spirochaetes;Spirochaetales;Spirochaetaceae;NA;sp66695
seq1114	Bacteria;Firmicutes;Clostridia;Clostridiales;Family XIII;NA;sp31550
seq1209	Bacteria;Firmicutes;Erysipelotrichia;Erysipelotrichales;Erysipelotrichaceae;NA;sp36726
seq1441	Bacteria;Saccharibacteria;NA;NA;NA;NA;sp66119
